# Supplementary material for: MS785-MS27 Reactive Misfolded/Non-Native Zn-Deficient SOD1 Species Exhibit Cytotoxicity and Adopt Heterozygous Conformations in Motor Neurons
Source: Int J Mol Sci. 2024 May 21;25(11):5603. doi: 10.3390/ijms25115603 (PMC11171496; doi:10.3390/ijms25115603)
Supplement: Supplementary file 1 [file ijms-25-05603-s001.zip]

Archive with 3 entries (3 files):
- Figure S1.tif
- Figure S2.tif
- Supplementary text_ijms-2973322.pdf
